# Supplementary material for: Painful to Discuss: The Intersection of Chronic Pain, Mental Health, and Analgesic Use among People with HIV
Source: J AIDS HIV Treat. Author manuscript; Available in PMC 2023 Dec 7. (PMC10703349; doi:10.33696/aids.5.046)
Supplement: JAHT-23-046_Supplementary_File [file NIHMS1944795-supplement-JAHT-23-046_Supplementary_File.zip]

Archive with 3 entries (3 files):
- Appendix-Appendix_1___Mental_Health.docx
- Appendix-Appendix_2___Pain.docx
- Appendix-Appendix_3___Analgesics.docx
